# Supplementary material for: Changes in Alcohol Consumption during the COVID-19 Pandemic—Small Change in Total Consumption, but Increase in Proportion of Heavy Drinkers
Source: Int J Environ Res Public Health. 2021 Apr 16;18(8):4231. doi: 10.3390/ijerph18084231 (PMC8073387; doi:10.3390/ijerph18084231)
Supplement: Supplementary file 1 [file ijerph-18-04231-s001.zip]

Archive with 1 entries (1 files):
- ijerph-1149732-supplementary.pdf
